# Supplementary material for: Humanized Major Histocompatibility Complex Transgenic Mouse Model Can Play a Potent Role in SARS-CoV-2 Human Leukocyte Antigen-Restricted T Cell Epitope Screening
Source: Vaccines (Basel). 2025 Apr 15;13(4):416. doi: 10.3390/vaccines13040416 (PMC12031200; doi:10.3390/vaccines13040416)
Supplement: Supplementary file 1 [file vaccines-13-00416-s001.zip]

Archive with 1 entries (1 files):
- vaccines-3468548-supplementary.docx
